# Supplementary material for: Environmental heterogeneity mediates scale-dependent declines in kelp diversity on intertidal rocky shores
Source: PLoS One. 2019 Mar 26;14(3):e0213191. doi: 10.1371/journal.pone.0213191 (PMC6435185; doi:10.1371/journal.pone.0213191)
Supplement: S1 Table — (CSV) [file pone.0213191.s001.csv]

Site	Location	Latitude	Longitude	Historic Survey 1 Date	Historic Survey 2 Date	Resurvey 1 Date	Resurvey 2 Date	Resurvey 3 Date	Historic Richness (Average)	Historic Richness 1993-1994	Historic Richness 1995	2017 Richness	2018 Richness	Modern Richness (Average)
2	Taylor Islet	48.82743	-125.198038	03-Jun-93	19-May-95	05-Sep-17	NA	2018-08-11	11	12	10	8	7	7.5
3	Execution Rock	48.812146	-125.180139	04-Jun-93	30-Jun-95	06-Sep-17	NA	2018-08-11	9	11	7	8	6	7
4	Execution Rock	48.812041	-125.179913	04-Jun-93	30-Jun-95	06-Sep-17	NA	2018-08-11	10	11	9	10	7	8.5
5	Grappler Inlet	48.838243	-125.13494	07-Jun-93	28-Jun-95	24-Jun-17	06-Sep-17	2018-07-11	3.5	5	2	3	2	2.5
6	Grappler Inlet	48.838181	-125.134626	07-Jun-93	28-Jun-95	07-Sep-17	NA	2018-07-11	2.5	3	2	1	1	1
7	Dixon Island	48.851866	-125.123474	08-Jun-93	19-May-95	24-Jun-17	07-Sep-17	2018-07-11	6.5	8	5	1	0	0.5
8	Dixon Island	48.852223	-125.122775	08-Jun-93	19-May-95	24-Jun-17	07-Sep-17	2018-07-11	5	6	4	1	1	1
9	Edward King Island	48.82448	-125.213356	13-Jul-93	16-Jun-95	06-Sep-17	NA	2018-08-12	7	8	6	5	7	6
11	Bordelais Islets	48.818086	-125.230454	04-Jul-93	27-Jun-95	05-Sep-17	NA	2018-08-12	9.5	8	11	5	5	5
12	Bordelais Islets	48.817634	-125.229917	04-Jul-93	27-Jun-95	05-Sep-17	NA	2018-08-12	8	9	7	6	7	6.5
13	Edward King Island	48.828558	-125.204139	05-Jul-93	NA	28-Jun-17	06-Sep-17	2018-07-10	7	7	NA	4	5	4.5
14	Edward King Island	48.828717	-125.204389	05-Jul-93	NA	06-Sep-17	NA	2018-07-10	10	10	NA	5	5	5
30	Wouwer Island	48.860772	-125.357202	22-Jul-93	27-Aug-95	07-Sep-17	NA	NA	4.5	8	1	3	NA	3
32	Wouwer Island	48.861302	-125.357366	22-Jul-93	13-Jul-95	07-Sep-17	NA	NA	6.5	6	7	2	NA	2
34	Clarke Island	48.888457	-125.373135	01-Aug-93	NA	27-Jun-17	09-Sep-17	2018-08-14	5	5	NA	4	6	5
36	Faber Islets	48.894443	-125.298961	18-Aug-93	11-Aug-95	27-Jun-17	NA	2018-08-13	4	5	3	5	2	3.5
41	Dempster Island	48.904582	-125.263939	03-Aug-93	15-Jul-95	27-Jun-17	09-Sep-17	2018-08-13	4	5	3	1	1	1
43	Swale Rock	48.925732	-125.221832	20-Aug-93	19-Aug-95	09-Sep-17	NA	2018-08-14	3	3	3	1	1	1
44	Swale Rock	48.925484	-125.222428	20-Aug-93	19-Aug-95	09-Sep-17	NA	2018-08-14	3.5	4	3	4	3	3.5
45	Reeks Island	48.922616	-125.225964	20-Aug-93	19-Aug-95	09-Sep-17	NA	2018-08-14	4.5	5	4	2	4	3
46	Reeks Island	48.922907	-125.225972	20-Aug-93	19-Aug-95	09-Sep-17	NA	2018-08-14	3.5	3	4	3	2	2.5
76	Turtle Island	48.907905	-125.310621	26-May-94	17-May-95	27-Jun-17	NA	2018-08-14	1.5	1	2	0	1	0.5
77	Mullins Island	48.908379	-125.297087	25-May-94	17-May-95	27-Jun-17	NA	2018-08-14	2.5	2	3	1	1	1
78	Mullins Island	48.907967	-125.297332	25-May-94	17-May-95	27-Jun-17	NA	2018-08-14	1.5	2	1	1	1	1
79	Keith Island	48.910532	-125.290631	25-May-94	17-May-95	27-Jun-17	NA	2018-08-14	2	3	1	1	1	1
81	Island by Parks Canada Float Cabin	48.923335	-125.255429	26-May-94	17-May-95	09-Sep-17	NA	2018-08-14	1.5	2	1	1	0	0.5
87	Ohiat Island	48.853069	-125.182697	27-May-94	13-Jun-95	25-Jun-17	10-Sep-17	2018-08-11	7	8	6	3	3	3
88	Ohiat Island	48.853069	-125.182697	27-May-94	13-Jun-95	25-Jun-17	10-Sep-17	2018-08-11	7	7	7	3	2	2.5
89	Ohiat Island	48.851451	-125.184224	27-May-94	13-Jun-95	25-Jun-17	10-Sep-17	2018-08-11	6	7	5	3	4	3.5
90	Ohiat Island	48.851917	-125.181785	27-May-94	13-Jun-95	25-Jun-17	10-Sep-17	2018-08-11	2.5	3	2	2	2	2
91	Mullins Island	48.907974	-125.297047	25-May-94	17-May-95	27-Jun-17	NA	2018-08-14	1	1	1	1	0	0.5
92	Ross Islets	48.868131	-125.160674	29-May-94	19-May-95	25-Jun-17	10-Sep-17	2018-08-10	3	4	2	0	1	0.5
93	Ross Islets	48.86774	-125.16022	29-May-94	19-May-95	25-Jun-17	10-Sep-17	2018-08-10	4	4	4	3	3	3
94	Ross Islets	48.872095	-125.161593	29-May-94	19-May-95	26-Jun-17	10-Sep-17	2018-08-14	4	4	4	2	1	1.5
95	Ross Islets	48.875072	-125.164307	29-May-94	19-May-95	25-Jun-17	10-Sep-17	2018-08-10	6.5	7	6	3	5	4
96	Ross Islets	48.874192	-125.162649	29-May-94	19-May-95	25-Jun-17	10-Sep-17	2018-08-10	6	8	4	2	2	2
100	Sanford Island	48.865213	-125.171261	08-Jun-94	30-Jun-95	04-Sep-17	NA	2018-07-11	6.5	7	6	5	6	5.5
101	Sanford Island	48.86601	-125.173179	08-Jun-94	30-Jun-95	04-Sep-17	NA	2018-07-11	5	6	4	6	5	5.5
102	Sanford Island	48.87099	-125.171427	08-Jun-94	16-Jun-95	06-Sep-17	NA	2018-07-11	5	6	4	5	5	5
103	Sanford Island	48.870678	-125.17178	08-Jun-94	10-Jul-95	06-Sep-17	NA	2018-07-11	4.5	5	4	3	5	4
105	Flemming Island	48.884797	-125.150315	09-Jun-94	16-Jun-95	26-Jun-17	NA	2018-08-10	3.5	3	4	0	1	0.5
107	Flemming Island	48.884945	-125.14714	09-Jun-94	16-Jun-95	26-Jun-17	NA	2018-08-10	3	3	3	2	2	2
112	Flemming Island	48.878488	-125.144102	11-Jun-94	13-Jun-95	26-Jun-17	08-Sep-17	2018-07-11	3.5	3	4	1	1	1
113	Flemming Island	48.880801	-125.137096	11-Jun-94	13-Jun-95	07-Sep-17	NA	2018-08-15	2.5	3	2	1	1	1
114	Flemming Island	48.891793	-125.115041	11-Jun-94	13-Jun-95	28-Jun-17	08-Sep-17	2018-08-15	2	3	1	1	0	0.5
119	Folger Island	48.830687	-125.248756	12-Jun-94	27-Jun-95	05-Sep-17	NA	2018-07-10	2.5	4	1	5	6	5.5
121	Flemming Island	48.881603	-125.158976	09-Jun-94	16-Jun-95	04-Sep-17	NA	2018-08-10	4.5	5	4	5	7	6
123	Edward King Island	48.822012	-125.224653	12-Jul-94	27-Jun-95	05-Sep-17	NA	2018-07-10	3	3	3	5	5	5
155	Trickett Island	48.90721	-125.35684	10-Jul-94	NA	26-Jun-17	NA	2018-08-14	4	4	NA	0	1	0.5
