# Supplementary material for: Environmental heterogeneity mediates scale-dependent declines in kelp diversity on intertidal rocky shores
Source: PLoS One. 2019 Mar 26;14(3):e0213191. doi: 10.1371/journal.pone.0213191 (PMC6435185; doi:10.1371/journal.pone.0213191)
Supplement: S2 Table — Excel spreadsheet with abundance and presence/absence data for all five survey years. (XLSX) [file pone.0213191.s002.xlsx]

## Sheet: Metadata
This is the raw data for Starko et al 2019
Sheet: "Presence_Absence"
Site Num	Unique site identity number
Wave Action	Wave action category of site ("Sheltered", "Moderate" or "Exposed")
Year	Year of survey
Year2	Year of survey, grouping 1993-4 data
Agarum_clathratum	Presence of species (0 = absent, 1 = present)
Neoagarum_fimbriatum	Presence of species (0 = absent, 1 = present)
Alaria_marginata	Presence of species (0 = absent, 1 = present)
Costaria_costata	Presence of species (0 = absent, 1 = present)
Egregia_menzieii	Presence of species (0 = absent, 1 = present)
Eisenia_arborea	Presence of species (0 = absent, 1 = present)
Saccharina_sessilis	Presence of species (0 = absent, 1 = present)
Laminaria_ephemera	Presence of species (0 = absent, 1 = present)
Saccharina_nigripes	Presence of species (0 = absent, 1 = present)
Saccharina_latissima	Presence of species (0 = absent, 1 = present)
Laminaria_setchellii	Presence of species (0 = absent, 1 = present)
Lessoniopsis_littoralis	Presence of species (0 = absent, 1 = present)
Macrocystis_pyrifera	Presence of species (0 = absent, 1 = present)
Pleurophycus_gardneri	Presence of species (0 = absent, 1 = present)
Postelsia_palmaeformes	Presence of species (0 = absent, 1 = present)
Pterygophora_californica	Presence of species (0 = absent, 1 = present)
Nereocystis_luetkeana	Presence of species (0 = absent, 1 = present)
Sargassum_muticum	Presence of species (0 = absent, 1 = present)
Phyllospadix_spp	Presence of species (0 = absent, 1 = present)
Fucus_distichus	Presence of species (0 = absent, 1 = present)
Sheet: "Abundance"
Site Num	Unique site identity number
Wave Action	Wave action category of site ("Sheltered", "Moderate" or "Exposed")
Year	Year of survey
Year2	Year of survey, grouping 1993-4 data
Agarum_clathratum	Ordinal abundance of species (0 = absent, 1 = rare (1-5 %), 2 = common (6 - 20 %), 3 = abundant (21+ %))
Neoagarum_fimbriatum	Ordinal abundance of species (0 = absent, 1 = rare (1-5 %), 2 = common (6 - 20 %), 3 = abundant (21+ %))
Alaria_marginata	Ordinal abundance of species (0 = absent, 1 = rare (1-5 %), 2 = common (6 - 20 %), 3 = abundant (21+ %))
Costaria_costata	Ordinal abundance of species (0 = absent, 1 = rare (1-5 %), 2 = common (6 - 20 %), 3 = abundant (21+ %))
Egregia_menzieii	Ordinal abundance of species (0 = absent, 1 = rare (1-5 %), 2 = common (6 - 20 %), 3 = abundant (21+ %))
Eisenia_arborea	Ordinal abundance of species (0 = absent, 1 = rare (1-5 %), 2 = common (6 - 20 %), 3 = abundant (21+ %))
Saccharina_sessilis	Ordinal abundance of species (0 = absent, 1 = rare (1-5 %), 2 = common (6 - 20 %), 3 = abundant (21+ %))
Laminaria_ephemera	Ordinal abundance of species (0 = absent, 1 = rare (1-5 %), 2 = common (6 - 20 %), 3 = abundant (21+ %))
Saccharina_nigripes	Ordinal abundance of species (0 = absent, 1 = rare (1-5 %), 2 = common (6 - 20 %), 3 = abundant (21+ %))
Saccharina_latissima	Ordinal abundance of species (0 = absent, 1 = rare (1-5 %), 2 = common (6 - 20 %), 3 = abundant (21+ %))
Laminaria_setchellii	Ordinal abundance of species (0 = absent, 1 = rare (1-5 %), 2 = common (6 - 20 %), 3 = abundant (21+ %))
Lessoniopsis_littoralis	Ordinal abundance of species (0 = absent, 1 = rare (1-5 %), 2 = common (6 - 20 %), 3 = abundant (21+ %))
Macrocystis_pyrifera	Ordinal abundance of species (0 = absent, 1 = rare (1-5 %), 2 = common (6 - 20 %), 3 = abundant (21+ %))
Pleurophycus_gardneri	Ordinal abundance of species (0 = absent, 1 = rare (1-5 %), 2 = common (6 - 20 %), 3 = abundant (21+ %))
Postelsia_palmaeformes	Ordinal abundance of species (0 = absent, 1 = rare (1-5 %), 2 = common (6 - 20 %), 3 = abundant (21+ %))
Pterygophora_californica	Ordinal abundance of species (0 = absent, 1 = rare (1-5 %), 2 = common (6 - 20 %), 3 = abundant (21+ %))
Nereocystis_luetkeana	Ordinal abundance of species (0 = absent, 1 = rare (1-5 %), 2 = common (6 - 20 %), 3 = abundant (21+ %))
Sargassum_muticum	Ordinal abundance of species (0 = absent, 1 = rare (1-5 %), 2 = common (6 - 20 %), 3 = abundant (21+ %))
Phyllospadix_spp	Ordinal abundance of species (0 = absent, 1 = rare (1-5 %), 2 = common (6 - 20 %), 3 = abundant (21+ %))
Fucus_distichus	Ordinal abundance of species (0 = absent, 1 = rare (1-5 %), 2 = common (6 - 20 %), 3 = abundant (21+ %))

## Sheet: Presence_Absence
Site Num	Wave Action	Year	Year2	Agarum_clathratum	Neoagarum_fimbriatum	Alaria_marginata	Costaria_costata	Egregia_menzieii	Eisenia_arborea	Saccharina_sessilis	Laminaria_ephemera	Saccharina_nigripes	Saccharina_latissima	Laminaria_setchellii	Lessoniopsis_littoralis	Macrocystis_pyrifera	Pleurophycus_gardneri	Postelsia_palmaeformes	Pterygophora_californica	Nereocystis_luetkeana	Sargassum_muticum	Phyllospadix_spp	Fucus_distichus
2	Moderate	1993	1993	0	0	1	1	1	1	1	0	1	0	1	1	1	1	0	1	1	0	1	1
3	Exposed	1993	1993	0	0	1	1	1	0	1	1	1	0	1	1	1	0	0	1	1	0	1	1
4	Exposed	1993	1993	0	0	1	1	1	0	1	1	1	0	1	0	1	1	0	1	1	0	1	1
5	Moderate	1993	1993	0	0	1	1	1	0	0	0	1	0	0	0	1	0	0	0	0	1	0	1
6	Sheltered	1993	1993	0	0	0	0	1	0	0	0	1	0	0	0	1	0	0	0	0	0	1	1
7	Moderate	1993	1993	0	0	1	1	1	1	0	0	0	0	0	1	1	0	0	1	1	1	1	1
8	Moderate	1993	1993	0	0	1	1	1	0	0	0	0	0	1	1	1	0	0	0	0	1	0	1
9	Exposed	1993	1993	0	0	1	1	1	0	1	0	0	0	1	1	1	0	0	0	1	0	1	1
11	Moderate	1993	1993	0	0	1	1	1	0	1	0	1	0	1	1	0	0	0	0	1	0	1	1
12	Moderate	1993	1993	0	0	1	1	1	0	1	0	0	0	1	1	0	1	0	1	1	1	1	1
13	Moderate	1993	1993	0	0	1	0	1	1	1	0	0	0	1	1	0	0	0	0	1	0	0	1
14	Moderate	1993	1993	0	0	1	1	1	0	1	0	0	0	1	1	1	1	0	1	1	0	1	1
30	Moderate	1993	1993	0	0	0	1	1	0	1	0	1	0	1	0	1	1	0	0	1	0	1	1
32	Sheltered	1993	1993	0	0	0	1	1	0	1	0	1	0	0	0	1	0	0	0	1	1	0	1
34	Exposed	1993	1993	0	0	1	1	1	0	0	0	0	0	1	0	0	0	0	0	1	0	1	0
36	Moderate	1993	1993	0	0	1	1	1	0	0	0	0	0	1	0	1	0	0	0	1	0	0	0
41	Moderate	1993	1993	0	0	1	1	1	0	0	0	0	0	0	0	1	0	0	0	1	0	1	1
43	Moderate	1993	1993	0	0	1	0	1	0	0	0	0	0	0	0	0	0	0	0	1	0	0	1
44	Moderate	1993	1993	0	0	1	1	0	1	0	0	0	0	1	0	0	0	0	0	0	0	0	1
45	Sheltered	1993	1993	0	0	1	0	1	0	0	0	0	1	0	0	1	0	0	0	1	0	1	1
46	Sheltered	1993	1993	0	0	1	1	1	0	0	0	0	0	0	0	0	0	0	0	0	0	1	1
76	Sheltered	1994	1993	0	0	0	0	0	0	0	0	0	0	0	0	1	0	0	0	0	1	1	1
77	Sheltered	1994	1993	0	0	0	0	1	0	0	0	0	0	0	0	1	0	0	0	0	1	0	1
78	Moderate	1994	1993	0	0	0	0	1	0	0	0	0	0	0	0	1	0	0	0	0	0	0	1
79	Sheltered	1994	1993	0	0	1	0	1	0	0	0	0	0	0	0	1	0	0	0	0	1	1	1
81	Moderate	1994	1993	0	0	0	0	0	1	0	0	0	0	0	0	1	0	0	0	0	1	0	1
87	Moderate	1994	1993	0	0	0	1	1	0	1	0	0	0	1	0	1	1	0	1	1	1	1	1
88	Moderate	1994	1993	0	0	0	1	1	0	1	0	0	0	1	0	1	1	0	1	0	0	1	1
89	Moderate	1994	1993	0	0	0	1	1	1	0	0	0	0	1	0	1	1	0	1	0	0	0	1
90	Sheltered	1994	1993	0	0	0	1	1	0	0	0	0	0	0	0	1	0	0	0	0	1	1	1
91	Sheltered	1994	1993	0	0	0	0	0	0	0	0	0	0	0	0	1	0	0	0	0	1	1	1
92	Sheltered	1994	1993	0	0	1	1	1	0	0	0	0	0	0	0	1	0	0	0	0	1	0	1
93	Exposed	1994	1993	0	0	1	1	1	0	0	0	0	0	0	0	1	0	0	0	0	0	1	1
94	Sheltered	1994	1993	0	0	1	1	1	0	0	0	0	0	0	0	1	0	0	0	0	1	1	1
95	Moderate	1994	1993	0	0	1	1	1	0	1	0	0	0	1	0	1	0	0	0	1	0	1	1
96	Moderate	1994	1993	0	0	1	1	1	1	0	0	0	0	1	0	1	0	0	1	1	1	1	1
100	Moderate	1994	1993	0	0	1	1	1	0	1	0	0	0	1	1	0	0	0	0	1	0	1	1
101	Exposed	1994	1993	0	0	1	0	1	0	1	0	0	0	1	1	0	0	0	0	1	0	1	0
102	Exposed	1994	1993	0	0	1	0	1	0	1	0	0	0	1	1	0	0	0	0	1	0	0	1
103	Exposed	1994	1993	0	0	0	0	1	1	1	0	0	0	1	1	0	0	0	0	0	0	0	1
105	Sheltered	1994	1993	0	0	0	0	1	1	0	0	0	0	0	0	1	0	0	0	0	0	0	1
107	Sheltered	1994	1993	0	0	0	0	1	1	0	0	0	0	0	0	1	0	0	0	0	0	0	1
112	Sheltered	1994	1993	0	0	1	1	1	0	0	0	0	0	0	0	0	0	0	0	0	1	1	1
113	Sheltered	1994	1993	0	0	1	0	1	0	0	0	0	0	0	0	1	0	0	0	0	1	1	1
114	Sheltered	1994	1993	0	0	0	1	1	0	0	0	0	0	0	0	1	0	0	0	0	1	1	1
119	Exposed	1994	1993	0	0	0	0	1	0	0	0	0	0	1	1	0	0	0	0	1	0	1	0
121	Moderate	1994	1993	0	0	1	0	1	0	1	0	0	0	1	1	0	0	0	0	0	0	1	1
123	Exposed	1994	1993	0	0	0	0	1	0	0	0	0	0	0	1	0	0	1	0	0	0	0	0
155	Moderate	1994	1993	0	0	0	1	1	0	0	0	0	0	1	0	1	0	0	0	0	0	1	1
2	Moderate	1995	1995	0	0	1	1	1	0	1	0	1	0	1	0	1	1	0	1	1	0	0	1
3	Exposed	1995	1995	0	0	1	1	1	0	1	0	0	0	1	0	1	0	0	0	1	0	1	1
4	Exposed	1995	1995	0	0	1	1	1	1	1	0	0	0	1	0	1	0	0	1	1	0	1	1
5	Moderate	1995	1995	0	0	0	0	1	0	0	0	0	0	0	0	1	0	0	0	0	1	0	1
6	Sheltered	1995	1995	0	0	0	0	1	0	0	0	0	0	0	0	1	0	0	0	0	0	1	1
7	Moderate	1995	1995	0	0	1	1	1	0	0	0	0	0	1	0	1	0	0	0	0	0	1	1
8	Moderate	1995	1995	0	0	1	0	1	0	0	0	0	0	1	0	0	0	0	0	1	0	1	1
9	Exposed	1995	1995	0	0	1	0	1	0	1	0	0	0	1	1	0	0	0	0	1	0	0	0
11	Moderate	1995	1995	0	0	1	1	1	0	1	0	0	0	1	1	0	1	0	1	1	0	1	1
12	Moderate	1995	1995	0	0	1	0	1	0	1	0	0	0	1	1	0	0	0	1	1	0	1	1
30	Moderate	1995	1995	0	0	0	0	0	0	0	0	0	0	0	0	1	0	0	0	0	0	1	1
32	Sheltered	1995	1995	0	0	0	1	1	0	1	0	1	0	1	0	1	0	0	1	0	1	0	1
34	Exposed	1995	1995	0	0	1	1	1	0	0	0	0	0	1	0	0	0	0	0	1	0	1	0
36	Moderate	1995	1995	0	0	1	0	1	0	0	0	0	0	0	0	1	0	0	0	0	0	1	1
41	Moderate	1995	1995	0	0	0	0	1	1	0	0	0	0	0	0	1	0	0	0	0	0	1	1
43	Moderate	1995	1995	0	0	1	0	1	0	1	0	0	0	0	0	0	0	0	0	0	0	0	1
44	Moderate	1995	1995	0	0	0	0	1	1	0	0	0	0	1	0	0	0	0	0	0	0	0	1
45	Sheltered	1995	1995	0	0	1	1	1	0	0	0	0	0	0	0	1	0	0	0	0	0	1	1
46	Sheltered	1995	1995	0	0	1	0	1	0	0	0	0	0	1	0	0	0	0	0	1	0	0	1
76	Sheltered	1995	1995	0	1	0	0	0	0	0	0	0	0	0	0	1	0	0	0	0	0	0	1
77	Sheltered	1995	1995	0	1	0	0	0	1	0	0	0	0	0	0	1	0	0	0	0	1	0	1
78	Moderate	1995	1995	0	0	0	0	0	0	0	0	0	0	0	0	1	0	0	0	0	0	0	1
79	Sheltered	1995	1995	0	0	0	0	0	0	0	0	0	0	0	0	1	0	0	0	0	1	1	1
81	Moderate	1995	1995	0	0	0	0	0	0	0	0	0	0	0	0	1	0	0	0	0	1	0	1
87	Moderate	1995	1995	0	0	0	1	1	1	1	0	0	0	1	0	0	1	0	0	0	0	0	0
88	Moderate	1995	1995	0	0	0	1	1	1	0	0	0	0	1	0	1	1	0	1	0	0	1	1
89	Moderate	1995	1995	0	0	0	0	0	1	0	0	0	0	1	0	1	1	0	1	0	0	1	1
90	Sheltered	1995	1995	0	0	0	1	0	0	0	0	0	0	0	0	1	0	0	0	0	1	1	1
91	Sheltered	1995	1995	0	0	0	0	0	0	0	0	0	0	0	0	1	0	0	0	0	1	1	1
92	Sheltered	1995	1995	0	0	1	0	0	0	0	0	0	0	0	0	1	0	0	0	0	1	0	1
93	Exposed	1995	1995	0	0	1	1	1	0	0	0	0	0	0	0	1	0	0	0	0	1	0	1
94	Sheltered	1995	1995	0	0	1	1	1	0	0	0	0	0	0	0	1	0	0	0	0	1	0	1
95	Moderate	1995	1995	0	0	1	1	1	0	1	0	0	0	1	0	1	0	0	0	0	0	1	1
96	Moderate	1995	1995	0	0	1	1	1	0	0	0	0	0	0	0	1	0	0	0	0	1	1	1
100	Moderate	1995	1995	0	0	1	0	1	0	1	0	0	0	1	1	0	0	0	0	1	0	1	1
101	Exposed	1995	1995	0	0	0	0	1	0	1	0	0	0	1	1	0	0	0	0	0	0	1	0
102	Exposed	1995	1995	0	0	1	0	1	0	1	0	0	0	1	0	0	0	0	0	0	0	0	1
103	Exposed	1995	1995	0	0	0	0	1	0	1	0	0	0	1	0	0	0	0	1	0	0	0	1
105	Sheltered	1995	1995	0	0	0	0	1	1	0	0	0	0	1	0	0	0	0	1	0	0	0	1
107	Sheltered	1995	1995	0	0	0	0	1	1	0	0	0	0	0	0	1	0	0	0	0	0	0	1
112	Sheltered	1995	1995	0	0	1	1	1	0	0	0	0	0	0	0	1	0	0	0	0	0	0	1
113	Sheltered	1995	1995	0	0	0	0	1	0	0	0	0	0	0	0	1	0	0	0	0	1	1	1
114	Sheltered	1995	1995	0	0	0	0	0	0	0	0	0	0	0	0	1	0	0	0	0	1	1	1
119	Exposed	1995	1995	0	0	0	0	0	0	0	0	0	0	0	1	0	0	0	0	0	0	0	0
121	Moderate	1995	1995	0	0	0	0	1	0	1	0	0	0	1	1	0	0	0	0	0	0	1	1
123	Exposed	1995	1995	0	0	0	0	0	0	1	0	0	0	0	1	0	0	1	0	0	0	0	0
2	Moderate	2017	2017	0	0	1	0	1	1	1	0	0	0	1	0	1	0	0	1	1	0	0	1
3	Exposed	2017	2017	0	0	1	1	1	0	1	0	1	0	1	0	0	0	0	1	1	0	1	1
4	Exposed	2017	2017	0	0	1	1	1	0	1	0	1	0	1	0	1	1	0	1	1	0	1	1
5	Moderate	2017	2017	0	0	0	0	1	0	0	0	0	0	0	0	1	0	0	0	1	1	0	1
6	Sheltered	2017	2017	0	0	0	0	0	0	0	0	0	0	0	0	1	0	0	0	0	1	0	1
7	Moderate	2017	2017	0	0	0	0	1	0	0	0	0	0	0	0	0	0	0	0	0	0	1	1
8	Moderate	2017	2017	0	0	0	0	1	0	0	0	0	0	0	0	0	0	0	0	0	1	0	1
9	Exposed	2017	2017	0	0	0	0	1	0	1	0	0	0	1	1	0	0	0	0	1	0	0	0
11	Moderate	2017	2017	0	0	1	0	1	0	1	0	0	0	1	0	0	0	0	0	1	0	0	1
12	Moderate	2017	2017	0	0	1	0	1	0	1	0	0	0	1	1	0	0	0	0	1	0	1	1
13	Moderate	2017	2017	0	0	0	0	1	0	1	0	0	0	1	1	0	0	0	0	0	0	0	1
14	Moderate	2017	2017	0	0	1	1	1	0	1	0	0	0	1	0	0	0	0	0	0	0	0	1
30	Moderate	2017	2017	0	0	0	0	1	0	0	0	0	0	0	0	1	0	0	0	1	0	1	1
32	Sheltered	2017	2017	0	0	0	0	1	0	0	0	0	0	0	0	1	0	0	0	0	0	0	1
34	Exposed	2017	2017	0	0	1	0	1	0	1	0	0	0	1	0	0	0	0	0	0	0	1	1
36	Moderate	2017	2017	0	0	1	1	1	0	0	0	0	0	1	0	1	0	0	0	0	0	1	1
41	Moderate	2017	2017	0	0	0	0	1	0	0	0	0	0	0	0	0	0	0	0	0	0	0	1
43	Moderate	2017	2017	0	0	0	0	1	0	0	0	0	0	0	0	0	0	0	0	0	0	0	1
44	Moderate	2017	2017	0	0	1	0	1	0	0	0	1	0	1	0	0	0	0	0	0	0	0	1
45	Sheltered	2017	2017	0	0	0	0	1	0	0	0	0	0	0	0	1	0	0	0	0	0	0	1
46	Sheltered	2017	2017	0	0	1	0	1	0	0	0	0	0	0	0	1	0	0	0	0	0	0	1
76	Sheltered	2017	2017	0	0	0	0	0	0	0	0	0	0	0	0	0	0	0	0	0	1	0	1
77	Sheltered	2017	2017	0	0	0	0	0	0	0	0	0	0	0	0	1	0	0	0	0	1	0	1
78	Moderate	2017	2017	0	0	0	0	0	0	0	0	0	0	0	0	1	0	0	0	0	1	0	1
79	Sheltered	2017	2017	0	0	0	0	0	0	0	0	0	0	0	0	1	0	0	0	0	1	1	1
81	Moderate	2017	2017	0	0	0	0	0	0	0	0	0	0	0	0	1	0	0	0	0	1	0	1
87	Moderate	2017	2017	0	0	0	0	1	1	1	0	0	0	0	0	0	0	0	0	0	0	1	1
88	Moderate	2017	2017	0	0	0	0	1	0	0	0	0	0	1	0	1	0	0	0	0	0	1	1
89	Moderate	2017	2017	0	0	0	0	1	1	0	0	0	0	0	0	1	0	0	0	0	0	1	1
90	Sheltered	2017	2017	0	0	0	0	1	0	0	0	0	0	0	0	1	0	0	0	0	1	1	1
91	Sheltered	2017	2017	0	0	0	0	0	0	0	0	0	0	0	0	1	0	0	0	0	1	0	0
92	Sheltered	2017	2017	0	0	0	0	0	0	0	0	0	0	0	0	0	0	0	0	0	1	0	1
93	Exposed	2017	2017	0	0	1	0	1	0	0	0	0	0	0	0	0	0	0	0	1	1	1	1
94	Sheltered	2017	2017	0	0	0	0	1	0	0	0	0	0	0	0	1	0	0	0	0	1	1	1
95	Moderate	2017	2017	0	0	0	0	1	0	1	0	0	0	1	0	0	0	0	0	0	0	1	0
96	Moderate	2017	2017	0	0	0	0	1	0	0	0	0	0	0	0	1	0	0	0	0	1	1	1
100	Moderate	2017	2017	0	0	1	0	1	0	1	0	0	0	1	0	0	0	0	1	0	0	1	0
101	Exposed	2017	2017	0	0	1	0	1	0	1	0	0	0	1	1	0	0	0	0	1	0	0	1
102	Exposed	2017	2017	0	0	1	0	1	0	1	0	0	0	1	1	0	0	0	0	0	0	1	1
103	Exposed	2017	2017	0	0	0	0	1	0	1	0	0	0	1	0	0	0	0	0	0	0	0	1
105	Sheltered	2017	2017	0	0	0	0	0	0	0	0	0	0	0	0	0	0	0	0	0	1	0	1
107	Sheltered	2017	2017	0	0	0	0	1	0	0	0	0	0	0	0	1	0	0	0	0	0	0	1
112	Sheltered	2017	2017	0	0	0	0	1	0	0	0	0	0	0	0	0	0	0	0	0	1	1	1
113	Sheltered	2017	2017	0	0	0	0	1	0	0	0	0	0	0	0	0	0	0	0	0	1	1	1
114	Sheltered	2017	2017	0	0	0	0	0	0	0	0	0	0	0	0	1	0	0	0	0	1	0	1
119	Exposed	2017	2017	0	0	1	0	1	0	1	0	0	0	1	1	0	0	0	0	1	0	0	1
121	Moderate	2017	2017	0	0	0	0	1	0	1	0	0	0	1	1	0	0	0	0	1	0	0	0
123	Exposed	2017	2017	0	0	0	0	1	0	1	0	0	0	1	1	0	0	1	0	0	0	0	0
155	Moderate	2017	2017	0	0	0	0	0	0	0	0	0	0	0	0	0	0	0	0	0	1	1	1
2	Moderate	2018	2018	0	0	1	1	1	1	1	0	0	0	1	0	1	0	0	0	0	0	0	1
3	Exposed	2018	2018	0	0	1	1	1	0	1	0	0	0	1	0	0	0	0	0	1	0	1	1
4	Exposed	2018	2018	0	0	1	1	1	0	1	0	1	0	1	0	0	0	0	0	1	0	1	1
5	Moderate	2018	2018	0	0	0	0	1	0	0	0	0	0	0	0	1	0	0	0	0	1	0	1
6	Sheltered	2018	2018	0	0	0	0	0	0	0	0	0	0	0	0	1	0	0	0	0	1	0	1
7	Moderate	2018	2018	0	0	0	0	0	0	0	0	0	0	0	0	0	0	0	0	0	1	0	1
8	Moderate	2018	2018	0	0	0	0	1	0	0	0	0	0	0	0	0	0	0	0	0	1	1	1
9	Exposed	2018	2018	0	0	0	1	1	1	1	0	0	0	1	1	0	0	0	0	1	0	1	1
11	Moderate	2018	2018	0	0	1	1	1	0	1	0	0	0	1	0	0	0	0	0	0	0	1	1
12	Moderate	2018	2018	0	0	1	1	1	1	1	0	0	0	1	1	0	0	0	0	0	0	1	1
13	Moderate	2018	2018	0	0	0	0	1	0	1	0	0	0	1	1	0	0	0	0	1	0	0	1
14	Moderate	2018	2018	0	0	0	1	1	0	1	0	0	0	1	0	0	0	0	0	1	0	1	1
34	Exposed	2018	2018	0	0	1	1	1	0	1	0	0	0	1	0	0	0	0	0	1	0	1	1
36	Moderate	2018	2018	0	0	0	0	1	0	0	0	0	0	0	0	1	0	0	0	0	0	0	1
41	Moderate	2018	2018	0	0	0	0	1	0	0	0	0	0	0	0	0	0	0	0	0	0	0	1
43	Moderate	2018	2018	0	0	0	0	1	0	0	0	0	0	0	0	0	0	0	0	0	0	0	1
44	Moderate	2018	2018	0	0	1	0	1	0	0	0	0	0	1	0	0	0	0	0	0	1	0	1
45	Sheltered	2018	2018	0	0	1	1	1	0	0	0	0	1	0	0	0	0	0	0	0	1	1	1
46	Sheltered	2018	2018	0	0	1	0	1	0	0	0	0	0	0	0	0	0	0	0	0	0	0	1
76	Sheltered	2018	2018	0	0	0	0	0	0	0	0	0	0	0	0	1	0	0	0	0	1	1	1
77	Sheltered	2018	2018	0	0	0	0	0	0	0	0	0	0	0	0	1	0	0	0	0	0	0	1
78	Moderate	2018	2018	0	0	0	0	0	0	0	0	0	0	0	0	1	0	0	0	0	1	0	1
79	Sheltered	2018	2018	0	0	0	0	0	0	0	0	0	0	0	0	1	0	0	0	0	1	1	1
81	Moderate	2018	2018	0	0	0	0	0	0	0	0	0	0	0	0	0	0	0	0	0	1	0	1
87	Moderate	2018	2018	0	0	0	0	1	0	1	0	0	0	1	0	0	0	0	0	0	0	1	1
88	Moderate	2018	2018	0	0	0	0	1	0	1	0	0	0	0	0	0	0	0	0	0	0	1	1
89	Moderate	2018	2018	0	0	0	0	1	1	0	0	0	0	1	0	1	0	0	0	0	0	1	1
90	Sheltered	2018	2018	0	0	0	0	1	0	0	0	0	0	0	0	1	0	0	0	0	0	1	1
91	Sheltered	2018	2018	0	0	0	0	0	0	0	0	0	0	0	0	0	0	0	0	0	1	0	1
92	Sheltered	2018	2018	0	0	0	0	1	0	0	0	0	0	0	0	0	0	0	0	0	1	1	1
93	Exposed	2018	2018	0	0	1	0	1	0	0	0	0	0	0	0	1	0	0	0	0	1	1	1
94	Sheltered	2018	2018	0	0	0	0	1	0	0	0	0	0	0	0	0	0	0	0	0	1	1	1
95	Moderate	2018	2018	0	0	0	0	1	0	1	0	0	0	1	1	0	0	0	0	1	0	1	1
96	Moderate	2018	2018	0	0	0	0	1	0	0	0	0	0	0	0	1	0	0	0	0	1	1	1
100	Moderate	2018	2018	0	0	1	1	1	0	1	0	0	0	1	0	0	0	0	0	1	0	1	1
101	Exposed	2018	2018	0	0	1	0	1	0	1	0	0	0	1	1	0	0	0	0	0	0	0	1
102	Exposed	2018	2018	0	0	1	0	1	0	1	0	0	0	1	1	0	0	0	0	0	0	0	1
103	Exposed	2018	2018	0	0	1	0	1	0	1	0	0	0	1	0	0	0	0	0	1	0	0	1
105	Sheltered	2018	2018	0	0	0	0	1	0	0	0	0	0	0	0	0	0	0	0	0	0	0	1
107	Sheltered	2018	2018	0	0	0	0	1	0	0	0	0	0	0	0	1	0	0	0	0	1	0	1
112	Sheltered	2018	2018	0	0	0	0	1	0	0	0	0	0	0	0	0	0	0	0	0	1	1	1
113	Sheltered	2018	2018	0	0	0	0	1	0	0	0	0	0	0	0	0	0	0	0	0	1	1	1
114	Sheltered	2018	2018	0	0	0	0	0	0	0	0	0	0	0	0	0	0	0	0	0	1	0	1
119	Exposed	2018	2018	0	0	1	0	1	0	1	0	0	0	1	1	0	0	0	0	1	0	0	1
121	Moderate	2018	2018	0	0	1	0	1	0	1	0	0	0	1	1	1	0	0	0	1	0	0	0
123	Exposed	2018	2018	0	0	0	0	1	0	1	0	0	0	1	1	0	0	1	0	0	0	0	0
155	Moderate	2018	2018	0	0	0	0	0	0	0	0	0	0	0	0	1	0	0	0	0	1	1	1

## Sheet: Abundance 
Site Num	WA	Year	Year2	Agarum_clathratum	Neoagarum_fimbriatum	Alaria_marginata	Costaria_costata	Egregia_menzieii	Eisenia_arborea	Saccharina_sessilis	Laminaria_ephemera	Saccharina_nigripes	Saccharina_latissima	Laminaria_setchellii	Lessoniopsis_littoralis	Macrocystis_pyrifera	Pleurophycus_gardneri	Postelsia_palmaeformes	Pterygophora_californica	Nereocystis_luetkeana	Sargassum_muticum	Phyllospadix_spp	Fucus_spp	Notes
2	2	1993	1993	0	0	2	2	3	3	3	0	1	0	3	1	3	2	0	1	2	0	2	2
3	3	1993	1993	0	0	3	3	2	0	2	2	2	0	3	1	2	0	0	3	3	0	3	2
4	3	1993	1993	0	0	3	3	2	0	2	2	2	0	3	0	2	2	0	3	3	0	3	3
5	2	1993	1993	0	0	1	2	3	0	0	0	1	0	0	0	3	0	0	0	0	3	0	3
6	1	1993	1993	0	0	0	0	2	0	0	0	1	0	0	0	3	0	0	0	0	0	1	3
7	2	1993	1993	0	0	2	2	3	1	0	0	0	0	0	1	3	0	0	1	2	1	2	3
8	2	1993	1993	0	0	3	2	3	0	0	0	0	0	2	1	3	0	0	0	0	1	0	3
9	3	1993	1993	0	0	1	1	3	0	3	0	0	0	3	3	1	0	0	0	2	0	1	1
11	2	1993	1993	0	0	3	3	2	0	2	0	1	0	3	1	0	0	0	0	3	0	3	1
12	2	1993	1993	0	0	2	2	2	0	3	0	0	0	3	3	0	1	0	1	3	1	2	3
13	2	1993	1993	0	0	2	0	2	2	3	0	0	0	3	3	0	0	0	0	2	0	0	2
14	2	1993	1993	0	0	2	2	2	0	3	0	0	0	3	1	1	2	0	2	2	0	2	2
30	2	1993	1993	0	0	0	2	2	0	1	0	3	0	2	0	3	1	0	0	2	0	2	3
32	1	1993	1993	0	0	0	1	2	0	2	0	2	0	0	0	3	0	0	0	1	1	0	3
34	3	1993	1993	0	0	3	1	3	0	0	0	0	0	3	0	0	0	0	0	3	0	1	0
36	2	1993	1993	0	0	2	1	3	0	0	0	0	0	2	0	2	0	0	0	1	0	0	0
41	2	1993	1993	0	0	2	2	3	0	0	0	0	0	0	0	2	0	0	0	1	0	1	2
43	2	1993	1993	0	0	3	0	3	0	0	0	0	0	0	0	0	0	0	0	1	0	0	3
44	2	1993	1993	0	0	3	1	0	2	0	0	0	0	3	0	0	0	0	0	0	0	0	3
45	1	1993	1993	0	0	3	0	3	0	0	0	0	3	0	0	1	0	0	0	1	0	2	3
46	1	1993	1993	0	0	3	1	2	0	0	0	0	0	0	0	0	0	0	0	0	0	1	2
76	1	1994	1993	0	0	0	0	0	0	0	0	0	0	0	0	3	0	0	0	0	1	2	3
77	1	1994	1993	0	0	0	0	1	0	0	0	0	0	0	0	3	0	0	0	0	2	0	3
78	2	1994	1993	0	0	0	0	2	0	0	0	0	0	0	0	3	0	0	0	0	0	0	3
79	1	1994	1993	0	0	1	0	1	0	0	0	0	0	0	0	3	0	0	0	0	2	2	3
81	2	1994	1993	0	0	0	0	0	2	0	0	0	0	0	0	2	0	0	0	0	2	0	3
87	2	1994	1993	0	0	0	3	3	0	2	0	0	0	2	0	3	3	0	3	2	1	2	3
88	2	1994	1993	0	0	0	2	3	0	2	0	0	0	2	0	3	3	0	2	0	0	3	3
89	2	1994	1993	0	0	0	2	3	2	0	0	0	0	3	0	3	3	0	3	0	0	0	3
90	1	1994	1993	0	0	0	2	1	0	0	0	0	0	0	0	3	0	0	0	0	2	2	3
91	1	1994	1993	0	0	0	0	0	0	0	0	0	0	0	0	3	0	0	0	0	2	3	3
92	1	1994	1993	0	0	3	2	3	0	0	0	0	0	0	0	2	0	0	0	0	2	0	3
93	3	1994	1993	0	0	3	1	3	0	0	0	0	0	0	0	3	0	0	0	0	0	2	3
94	1	1994	1993	0	0	3	1	2	0	0	0	0	0	0	0	3	0	0	0	0	2	2	3
95	2	1994	1993	0	0	3	2	3	0	2	0	0	0	3	0	1	0	0	0	3	0	2	3
96	2	1994	1993	0	0	2	3	3	3	0	0	0	0	3	0	3	0	0	2	2	1	3	3
100	2	1994	1993	0	0	2	2	3	0	3	0	0	0	3	2	0	0	0	0	2	0	3	2
101	3	1994	1993	0	0	2	0	3	0	2	0	0	0	3	3	0	0	0	0	3	0	2	0
102	3	1994	1993	0	0	2	0	3	0	2	0	0	0	3	2	0	0	0	0	2	0	0	2
103	3	1994	1993	0	0	0	0	3	3	2	0	0	0	3	1	0	0	0	0	0	0	0	1
105	1	1994	1993	0	0	0	0	3	2	0	0	0	0	0	0	3	0	0	0	0	0	0	3
107	1	1994	1993	0	0	0	0	3	2	0	0	0	0	0	0	3	0	0	0	0	0	0	3
112	1	1994	1993	0	0	3	2	3	0	0	0	0	0	0	0	0	0	0	0	0	1	1	3
113	1	1994	1993	0	0	1	0	2	0	0	0	0	0	0	0	3	0	0	0	0	3	3	3
114	1	1994	1993	0	0	0	1	1	0	0	0	0	0	0	0	3	0	0	0	0	3	2	3
119	3	1994	1993	0	0	0	0	3	0	0	0	0	0	3	3	0	0	0	0	3	0	2	0
121	2	1994	1993	0	0	1	0	3	0	2	0	0	0	3	3	0	0	0	0	0	0	2	2
123	3	1994	1993	0	0	0	0	1	0	0	0	0	0	0	3	0	0	2	0	0	0	0	0
155	2	1994	1993	0	0	0	1	3	0	0	0	0	0	1	0	3	0	0	0	0	0	2	3
2	2	1995	1995	0	0	2	2	3	0	2	0	2	0	3	0	2	1	0	3	3	0	0	2
3	3	1995	1995	0	0	3	1	2	0	2	0	0	0	3	0	3	0	0	0	2	0	3	3
4	3	1995	1995	0	0	2	2	2	1	2	0	0	0	2	0	3	0	0	3	3	0	3	3
5	2	1995	1995	0	0	0	0	2	0	0	0	0	0	0	0	3	0	0	0	0	3	0	3
6	1	1995	1995	0	0	0	0	1	0	0	0	0	0	0	0	3	0	0	0	0	0	2	3
7	2	1995	1995	0	0	2	1	2	0	0	0	0	0	2	0	3	0	0	0	0	0	3	3
8	2	1995	1995	0	0	2	0	3	0	0	0	0	0	3	0	0	0	0	0	1	0	2	2
9	3	1995	1995	0	0	1	0	3	0	3	0	0	0	3	3	0	0	0	0	2	0	0	0
11	2	1995	1995	0	0	3	2	2	0	1	0	0	0	3	3	0	1	0	3	3	0	3	1
12	2	1995	1995	0	0	2	0	2	0	3	0	0	0	3	3	0	0	0	3	3	0	2	2
30	2	1995	1995	0	0	0	0	0	0	0	0	0	0	0	0	2	0	0	0	0	0	3	3
32	1	1995	1995	0	0	0	2	1	0	1	0	2	0	2	0	3	0	0	1	0	2	0	3
34	3	1995	1995	0	0	3	1	3	0	0	0	0	0	3	0	0	0	0	0	3	0	1	0
36	2	1995	1995	0	0	1	0	3	0	0	0	0	0	0	0	3	0	0	0	0	0	2	2
41	2	1995	1995	0	0	0	0	2	2	0	0	0	0	0	0	3	0	0	0	0	0	2	3
43	2	1995	1995	0	0	3	0	3	0	1	0	0	0	0	0	0	0	0	0	0	0	0	2
44	2	1995	1995	0	0	0	0	3	3	0	0	0	0	3	0	0	0	0	0	0	0	0	3
45	1	1995	1995	0	0	3	2	3	0	0	0	0	0	0	0	3	0	0	0	0	0	2	2
46	1	1995	1995	0	0	3	0	2	0	0	0	0	0	2	0	0	0	0	0	2	0	0	2
76	1	1995	1995	0	2	0	0	0	0	0	0	0	0	0	0	3	0	0	0	0	0	0	3
77	1	1995	1995	0	2	0	0	0	3	0	0	0	0	0	0	3	0	0	0	0	2	0	3
78	2	1995	1995	0	0	0	0	0	0	0	0	0	0	0	0	3	0	0	0	0	0	0	3
79	1	1995	1995	0	0	0	0	0	0	0	0	0	0	0	0	3	0	0	0	0	3	3	3
81	2	1995	1995	0	0	0	0	0	0	0	0	0	0	0	0	3	0	0	0	0	2	0	3
87	2	1995	1995	0	0	0	1	3	3	2	0	0	0	3	0	0	2	0	0	0	0	0	0
88	2	1995	1995	0	0	0	1	3	2	0	0	0	0	3	0	2	1	0	2	0	0	2	2
89	2	1995	1995	0	0	0	0	0	2	0	0	0	0	3	0	3	3	0	3	0	0	2	3
90	1	1995	1995	0	0	0	2	0	0	0	0	0	0	0	0	3	0	0	0	0	2	2	3
91	1	1995	1995	0	0	0	0	0	0	0	0	0	0	0	0	3	0	0	0	0	1	2	2
92	1	1995	1995	0	0	3	0	0	0	0	0	0	0	0	0	3	0	0	0	0	2	0	2
93	3	1995	1995	0	0	3	2	3	0	0	0	0	0	0	0	3	0	0	0	0	3	0	3
94	1	1995	1995	0	0	3	2	3	0	0	0	0	0	0	0	3	0	0	0	0	3	0	2
95	2	1995	1995	0	0	3	1	3	0	2	0	0	0	2	0	1	0	0	0	0	0	1	3
96	2	1995	1995	0	0	2	2	2	0	0	0	0	0	0	0	3	0	0	0	0	2	2	3
100	2	1995	1995	0	0	1	0	3	0	3	0	0	0	3	2	0	0	0	0	3	0	2	1
101	3	1995	1995	0	0	0	0	3	0	1	0	0	0	3	2	0	0	0	0	0	0	2	0
102	3	1995	1995	0	0	1	0	3	0	2	0	0	0	3	0	0	0	0	0	0	0	0	2
103	3	1995	1995	0	0	0	0	3	0	3	0	0	0	3	0	0	0	0	1	0	0	0	3
105	1	1995	1995	0	0	0	0	3	3	0	0	0	0	3	0	0	0	0	2	0	0	0	2
107	1	1995	1995	0	0	0	0	2	2	0	0	0	0	0	0	3	0	0	0	0	0	0	3
112	1	1995	1995	0	0	3	1	3	0	0	0	0	0	0	0	2	0	0	0	0	0	0	3
113	1	1995	1995	0	0	0	0	2	0	0	0	0	0	0	0	3	0	0	0	0	2	3	3
114	1	1995	1995	0	0	0	0	0	0	0	0	0	0	0	0	2	0	0	0	0	3	2	3
119	3	1995	1995	0	0	0	0	0	0	0	0	0	0	0	3	0	0	0	0	0	0	0	0
121	2	1995	1995	0	0	0	0	3	0	2	0	0	0	3	2	0	0	0	0	0	0	2	1
123	3	1995	1995	0	0	0	0	0	0	1	0	0	0	0	3	0	0	2	0	0	0	0	0
2	2	2017	2017	0	0	1	0	3	1	1	0	0	0	2	0	1	0	0	1	1	0	0	3
3	3	2017	2017	0	0	2	1	2	0	3	0	1	0	1	0	0	0	0	1	1	0	3	2
4	3	2017	2017	0	0	3	1	2	0	3	0	1	0	2	0	1	1	0	2	1	0	3	2
5	2	2017	2017	0	0	0	0	1	0	0	0	0	0	0	0	1	0	0	0	1	3	0	3
6	1	2017	2017	0	0	0	0	0	0	0	0	0	0	0	0	1	0	0	0	0	2	0	3
7	2	2017	2017	0	0	0	0	2	0	0	0	0	0	0	0	0	0	0	0	0	0	1	3
8	2	2017	2017	0	0	0	0	1	0	0	0	0	0	0	0	0	0	0	0	0	1	0	3
9	3	2017	2017	0	0	0	0	3	0	2	0	0	0	3	1	0	0	0	0	1	0	0	0
11	2	2017	2017	0	0	3	0	2	0	1	0	0	0	1	0	0	0	0	0	1	0	0	1
12	2	2017	2017	0	0	2	0	2	0	3	0	0	0	2	2	0	0	0	0	1	0	1	2
13	2	2017	2017	0	0	0	0	3	0	3	0	0	0	3	1	0	0	0	0	0	0	0	1
14	2	2017	2017	0	0	1	1	3	0	3	0	0	0	3	0	0	0	0	0	0	0	0	1
30	2	2017	2017	0	0	0	0	1	0	0	0	0	0	0	0	3	0	0	0	2	0	1	1
32	1	2017	2017	0	0	0	0	1	0	0	0	0	0	0	0	3	0	0	0	0	0	0	3
34	3	2017	2017	0	0	1	0	2	0	2	0	0	0	2	0	0	0	0	0	0	0	1	2
41	2	2017	2017	0	0	0	0	1	0	0	0	0	0	0	0	0	0	0	0	0	0	0	1
43	2	2017	2017	0	0	0	0	3	0	0	0	0	0	0	0	0	0	0	0	0	0	0	3
44	2	2017	2017	0	0	1	0	3	0	0	0	1	0	3	0	0	0	0	0	0	0	0	3
45	1	2017	2017	0	0	0	0	2	0	0	0	0	0	0	0	1	0	0	0	0	0	0	2
46	1	2017	2017	0	0	3	0	2	0	0	0	0	0	0	0	1	0	0	0	0	0	0	3
76	1	2017	2017	0	0	0	0	0	0	0	0	0	0	0	0	0	0	0	0	0	3	0	3
77	1	2017	2017	0	0	0	0	0	0	0	0	0	0	0	0	2	0	0	0	0	1	0	2
78	2	2017	2017	0	0	0	0	0	0	0	0	0	0	0	0	2	0	0	0	0	2	0	3
79	1	2017	2017	0	0	0	0	0	0	0	0	0	0	0	0	2	0	0	0	0	2	1	3
81	2	2017	2017	0	0	0	0	0	0	0	0	0	0	0	0	1	0	0	0	0	1	0	3
87	2	2017	2017	0	0	0	0	3	1	2	0	0	0	0	0	0	0	0	0	0	0	3	3
88	2	2017	2017	0	0	0	0	3	0	0	0	0	0	1	0	1	0	0	0	0	0	3	3
89	2	2017	2017	0	0	0	0	3	2	0	0	0	0	0	0	3	0	0	0	0	0	2	3
90	1	2017	2017	0	0	0	0	2	0	0	0	0	0	0	0	2	0	0	0	0	2	2	3
91	1	2017	2017	0	0	0	0	0	0	0	0	0	0	0	0	1	0	0	0	0	2	0	0
92	1	2017	2017	0	0	0	0	0	0	0	0	0	0	0	0	0	0	0	0	0	3	0	3
93	3	2017	2017	0	0	2	0	3	0	0	0	0	0	0	0	0	0	0	0	1	1	1	3
94	1	2017	2017	0	0	0	0	1	0	0	0	0	0	0	0	3	0	0	0	0	3	2	3
95	2	2017	2017	0	0	0	0	3	0	1	0	0	0	3	0	0	0	0	0	0	0	1	0
96	2	2017	2017	0	0	0	0	1	0	0	0	0	0	0	0	2	0	0	0	0	3	3	3
100	2	2017	2017	0	0	1	0	3	0	2	0	0	0	1	0	0	0	0	1	0	0	2	0
101	3	2017	2017	0	0	3	0	1	0	1	0	0	0	2	1	0	0	0	0	1	0	0	1
102	3	2017	2017	0	0	1	0	3	0	1	0	0	0	2	1	0	0	0	0	0	0	1	2
103	3	2017	2017	0	0	0	0	3	0	3	0	0	0	1	0	0	0	0	0	0	0	0	1
105	1	2017	2017	0	0	0	0	0	0	0	0	0	0	0	0	0	0	0	0	0	1	0	3
107	1	2017	2017	0	0	0	0	2	0	0	0	0	0	0	0	2	0	0	0	0	0	0	2
112	1	2017	2017	0	0	0	0	1	0	0	0	0	0	0	0	0	0	0	0	0	2	1	3
113	1	2017	2017	0	0	0	0	1	0	0	0	0	0	0	0	0	0	0	0	0	3	2	3
114	1	2017	2017	0	0	0	0	0	0	0	0	0	0	0	0	1	0	0	0	0	3	0	3
119	3	2017	2017	0	0	1	0	2	0	3	0	0	0	3	2	0	0	0	0	1	0	0	1
121	2	2017	2017	0	0	0	0	2	0	2	0	0	0	1	1	0	0	0	0	1	0	0	0
123	3	2017	2017	0	0	0	0	1	0	1	0	0	0	2	3	0	0	2	0	0	0	0	0
155	2	2017	2017	0	0	0	0	0	0	0	0	0	0	0	0	0	0	0	0	0	1	2	3
2	2	2018	2018	0	0	1	2	3	2	1	0	0	0	3	0	3	0	0	0	0	0	0	3
3	3	2018	2018	0	0	2	2	3	0	2	0	0	0	2	0	0	0	0	0	2	0	3	3
4	3	2018	2018	0	0	2	2	3	0	3	0	1	0	2	0	0	0	0	0	2	0	3	3
5	2	2018	2018	0	0	0	0	2	0	0	0	0	0	0	0	3	0	0	0	0	3	0	3
6	1	2018	2018	0	0	0	0	0	0	0	0	0	0	0	0	2	0	0	0	0	2	0	3
7	2	2018	2018	0	0	0	0	0	0	0	0	0	0	0	0	0	0	0	0	0	1	0	3
8	2	2018	2018	0	0	0	0	2	0	0	0	0	0	0	0	0	0	0	0	0	1	3	3
9	3	2018	2018	0	0	0	1	3	1	2	0	0	0	3	2	0	0	0	0	1	0	1	1
11	2	2018	2018	0	0	3	1	3	0	3	0	0	0	3	0	0	0	0	0	0	0	3	1
12	2	2018	2018	0	0	2	1	3	1	3	0	0	0	3	1	0	0	0	0	0	0	2	2
13	2	2018	2018	0	0	0	0	3	0	1	0	0	0	3	2	0	0	0	0	1	0	0	1
14	2	2018	2018	0	0	0	1	1	0	3	0	0	0	3	0	0	0	0	0	1	0	1	1
34	3	2018	2018	0	0	2	1	3	0	2	0	0	0	2	0	0	0	0	0	1	0	2	2
36	2	2018	2018	0	0	0	0	3	0	0	0	0	0	0	0	1	0	0	0	0	0	0	1
41	2	2018	2018	0	0	0	0	1	0	0	0	0	0	0	0	0	0	0	0	0	0	0	1
43	2	2018	2018	0	0	0	0	3	0	0	0	0	0	0	0	0	0	0	0	0	0	0	2
44	2	2018	2018	0	0	1	0	3	0	0	0	0	0	1	0	0	0	0	0	0	1	0	3
45	1	2018	2018	0	0	1	1	3	0	0	0	0	1	0	0	0	0	0	0	0	3	2	3
46	1	2018	2018	0	0	3	0	3	0	0	0	0	0	0	0	0	0	0	0	0	0	0	2
76	1	2018	2018	0	0	0	0	0	0	0	0	0	0	0	0	1	0	0	0	0	3	1	3
77	1	2018	2018	0	0	0	0	0	0	0	0	0	0	0	0	1	0	0	0	0	0	0	3
78	2	2018	2018	0	0	0	0	0	0	0	0	0	0	0	0	3	0	0	0	0	2	0	3
79	1	2018	2018	0	0	0	0	0	0	0	0	0	0	0	0	1	0	0	0	0	3	1	3
81	2	2018	2018	0	0	0	0	0	0	0	0	0	0	0	0	0	0	0	0	0	3	0	3
87	2	2018	2018	0	0	0	0	2	0	2	0	0	0	1	0	0	0	0	0	0	0	3	3
88	2	2018	2018	0	0	0	0	2	0	1	0	0	0	0	0	0	0	0	0	0	0	3	3
89	2	2018	2018	0	0	0	0	3	2	0	0	0	0	1	0	3	0	0	0	0	0	2	3
90	1	2018	2018	0	0	0	0	1	0	0	0	0	0	0	0	3	0	0	0	0	0	2	3
91	1	2018	2018	0	0	0	0	0	0	0	0	0	0	0	0	0	0	0	0	0	3	0	3
92	1	2018	2018	0	0	0	0	1	0	0	0	0	0	0	0	0	0	0	0	0	3	2	3
93	3	2018	2018	0	0	3	0	3	0	0	0	0	0	0	0	1	0	0	0	0	1	1	3
94	1	2018	2018	0	0	0	0	1	0	0	0	0	0	0	0	0	0	0	0	0	2	2	3
95	2	2018	2018	0	0	0	0	3	0	2	0	0	0	3	2	0	0	0	0	2	0	1	3
96	2	2018	2018	0	0	0	0	2	0	0	0	0	0	0	0	3	0	0	0	0	1	2	3
100	2	2018	2018	0	0	1	1	3	0	2	0	0	0	3	0	0	0	0	0	2	0	3	1
101	3	2018	2018	0	0	3	0	3	0	1	0	0	0	2	3	0	0	0	0	0	0	0	1
102	3	2018	2018	0	0	1	0	3	0	1	0	0	0	3	1	0	0	0	0	0	0	0	3
103	3	2018	2018	0	0	1	0	3	0	2	0	0	0	3	0	0	0	0	0	1	0	0	1
105	1	2018	2018	0	0	0	0	1	0	0	0	0	0	0	0	0	0	0	0	0	0	0	3
107	1	2018	2018	0	0	0	0	2	0	0	0	0	0	0	0	3	0	0	0	0	1	0	3
112	1	2018	2018	0	0	0	0	1	0	0	0	0	0	0	0	0	0	0	0	0	3	1	3
113	1	2018	2018	0	0	0	0	1	0	0	0	0	0	0	0	0	0	0	0	0	3	2	3
114	1	2018	2018	0	0	0	0	0	0	0	0	0	0	0	0	0	0	0	0	0	3	0	3
119	3	2018	2018	0	0	3	0	2	0	1	0	0	0	3	1	0	0	0	0	2	0	0	1
121	2	2018	2018	0	0	2	0	3	0	1	0	0	0	3	2	1	0	0	0	2	0	0	0
123	3	2018	2018	0	0	0	0	1	0	1	0	0	0	2	3	0	0	2	0	0	0	0	0
155	2	2018	2018	0	0	0	0	0	0	0	0	0	0	0	0	3	0	0	0	0	1	3	3
